# Supplementary material for: Immune-privileged tissues formed from immunologically cloaked mouse embryonic stem cells survive long term in allogeneic hosts
Source: Nat Biomed Eng. 2023 Nov 23;8(4):427–42. doi: 10.1038/s41551-023-01133-y (PMC11087263; doi:10.1038/s41551-023-01133-y)
Supplement: Supplementary file 4 — Source data. [file 41551_2023_1133_MOESM4_ESM.xlsx]

## Sheet: Main Figure 2
Main Figure 2D - numberical values show teratoma size in mm^3
red cell indicates recipient was euthanized
yellow cells indicates GCV treatment
				Day
Donor	recipient	Cage		0	9	10	20	25	30	35	40	45	50	55
Uncloaked FS B6 mESC	B6 (No GCV) recipient 1	n/a		0	0	0	212	412	540	661	710	1120	1420	1804
	B6 (No GCV) recipient 2	n/a		0	0	210	590	630	750	968	1390	1620
	B6 (No GCV) recipient 3	n/a		0	0	278	490	864	992	1008	1320	1529	1709	1950
				Day
	recipient	Cage + Recipient ID		0	13	14	17	19	21	24	26	28	31	33	35	38	40	42	45	47	54	61	68	75	82
	B6 (GCV) recipient 1	C7003790		0	0	109	210	223	367	608	673	655	621	603	512	605	517	733	472	452	475	557	565	708	542
	B6 (GCV) recipient 2	C7003790		0	0	0	25	25	87	191	160	246	325	383	314	351	377	421	365	328	283	291	234	236	260
	B6 (GCV) recipient 3	C7003790		0	0	25	30	85	147	351	326	227	246	300	220	248	234	348	310	186	251	168	220	195	250
				Day
Donor	recipient	Cage + Recipient ID		0	21	22	24	30	34	35	38	43	48	52	62	69	79
Klg-1 mESCs	B6 recipient 1	C7524032		0	0	312	409	448	675	675	720	742	560	540	504	480	520
	B6 recipient 2	C7524032		0	0	231	273	441	490	380	472	351	567	336	392	490	432
	B6 recipient 3	C7524032		0	0	90	135	125	171	173	210	210	210	150	210	245	240
	B6 recipient 4	C7524032		0	0	210	336	312	336	288	409	324	294	288	336	280	216
				Day
	recipient	Cage + Recipient ID		0	9	10	12	15	17	19	22	24	26	29	31	33	36	38	40	43	45	47	50	52	54	57	59	61	64	66	68	71	73	80	87	94	101	108	114	117	120	123	127	130	134	137	141	143	147
	FVB recipient 1	C6840702		0	0	152	166	250	358	285	230	348	372	329	499	532	461	485	498	456	413	483	622	637	569	602	586	578	476	484	543	472	445	483	476	525	593	578	587	606	671	661	625	650	602	611	620	679	554
	FVB recipient 2	C6840702		0	0	90	114	151	139	210	100	157	241	306	338	449	329	468	599	509	510	478	569	598	390	444	464	385	389	381	367	385	323	344	388	404	397	385	402	381	471	390	411	365	352	398	391	315	354
	FVB recipient 3	C6840702		0	0	174	172	228	255	446	386	703	633	609	411	452	449	723	602	815	766	647	914	695	681	621	531	632	515	451	535	469	501	494	412	367	449	399	282	376	393	408	429	448	381	438	418	389	467
	recipient	Cage + Recipient ID		0	30	35	38	43	48	52	55	56	57	62	65	69	77	85	91
	C3H recipient 1	C7633754		0	0	0	0	189	220	351	312	351	351	455	455	560	770	693	690
	C3H recipient 2	C7633754		0	0	0	140	175	312	504	336	409	468	594	572	520	643	680	520
	C3H recipient 3	C7633754		0	0	0	175	227	312	472	392	472	459	392	600	675	770	630	742
	C3H recipient 4	C7633754		0	0	0	0	130	182	420	210	420	336	312	273	441	526	384	384
				Day
	recipient	Cage + Recipient ID		0	14	22	29	36	44	50	57	63	72	123
	BALB/c recipient 1	C8542655		0	0	0	0	0	0	532	308	331	338	900
	BALB/c recipient 2	C8542655		0	0	0	0	707	512	623	505	688	507	540
	BALB/c recipient 3	C8542655		0	0	142	255	382	212	266	197	211	188	576
				Day
	recipient	Cage + Recipient ID		12	16	18	23	25	29	31	34	37	41	44	48	51	53	55	59	61	67	70	73	75	77	80	82	85	88	91	95	97	101	105	109	115	118	122	126
	CD-1 recipient 1	C7170495		0	0	0	0	0	0	0	0	0	0	25	38	84	123	207	298	442	735	1079	464	412	310	312	274	270	256	289	377	291	318	577	901	784	642	771	676
	CD-1 recipient 2	C7170495		0	0	0	0	0	0	116	176	186	253	306	377	221	168	145	106	123	75	100	82	107	75	103	112	125	99	88	89	71	106	80	81	76	62	104	124
				Day
				0	36	38	41	44	47	49	51	54	56	58	61	63	65	70	73	77	80	83	86	90	93	97	100	104	107	110	113	118	120	124	127
	CD-1 recipient 3	C7283947		0	25	25	25	25	25	25	25	148	270	528	275	227	222	391	298	463	422	439	496	716	845	836	961	523	377	389	361	398	321	306	348
	CD-1 recipient 4	C7283947		0	25	25	114	206	275	387	552	775	700	543	395	311	352	493	823	663	495	686	807	711	754	970	1136	1143	990	901	1185	1292	1315	1176	1191
[truncated: 5 more columns]

## Sheet: Main Figure 5
Main Figure 5
Values indicate BLI Flux (fold change over background)
blank cell indicates no measurement taken
Main Figure 5B, right graph					Day
				Group	1	3	10	15	17	20	22	24	27	30	34	37	40	43	47	51	55	56	57	61	62	63	64	69	71	76	77	83	85	89	91	96	97	103	104	110	119	120	127	240
			Recipient 1	uncloaked FS hESCsluc+ into Wt tissue	10100	13700	19800	1770		0.791			0.0526		1.68		0.103		1.16		0.535			2.51				2.44
			Recipient 2	uncloaked FS hESCsluc+ into Wt tissue	12.8	89.8	86.1	32.1		1.24			1.31
			Recipient 3	uncloaked FS hESCsluc+ into Wt tissue		306	425		152			8.7			0.483		2.1		2.07			2.16					0.197		0.761		1.62		1.5		1.5		2.18	0.593
			Recipient 4	uncloaked FS hESCsluc+ into Wt tissue		5410	3630		13100			1350			1.17		0.0459		0.165			0.0216					0.113		0.117
			Recipient 5	uncloaked FS hESCsluc+ into Wt tissue		30.7	4030		1680			17.9			3060		9810		2540			4950					139		103		13.5		0.504
			Recipient 6	uncloaked FS hESCsluc+ into Wt tissue		838	694		0.421		0.344			2.01		1.8		0.3		0.553			1.11			0.927		1.31		0.951		1.13			0.212		1.6		1.05	1.82	0.168			0.0806
Main Figure 5C, right graph					Day
				Group	1	3	10	15	17	20	22	24	27	30	34	37	40	43	47	51	55	56	57	61	62	63	64	69	71	76	77	83	85	89	91	96	97	103	104	110	119	120	127	240
			Recipient 1	uncloaked hECsLuc+ into Kg-1 tissue (red line)	2130	22900	3760	266		331			238		302		221		260		446			238				711		347		538		410		170		503		451
			Recipient 2	uncloaked hECsLuc+ into Kg-1 tissue (red line)	4320	2750	0	13.9		0			17.8		28.7		26.1		26.1		22.5			14.6				75.9		166		40.3		49.4		236		72.1		114
			Recipient 3	uncloaked hECsLuc+ into Kg-1 tissue (red line)	1510	7450	6700	0		15.3			69.8		34.3		0		4.69		19.5			25.4				15		14		10.3		17.8		64.6		24.2		17.2
			Recipient 4	uncloaked hECsLuc+ into Kg-1 tissue (red line)		9.02	292		180			563			212		363		190			437					495		349		311		290		202		184	173
			Recipient 5	uncloaked hECsLuc+ into Kg-1 tissue (red line)		4870	72		767		426			328		402		539		450			197			531		1440		591		515			545		2030		777	894	976			1290
			Recipient 6	uncloaked hECsLuc+ into Kg-1 tissue (red line)		2050	2310		162		157			241		388		44.9		121			183			266		0.285		241		468
			Recipient 7	uncloaked hECsLuc+ into Kg-1 tissue (red line)		1610	237		178		276			797		673		686		5550			574			150		390		2060		463			448		741		1820	4890	1010			19.7
			Recipient 8	uncloaked hECsLuc+ into Kg-1 tissue (red line)		0.222	60.9		82.1		27.9			23.5		66.1		578		917			715			2790		523		1040		2090			3940		1490		361	1490	14.9
			Recipient 1	uncloaked FS hESCsLuc+ into contralateral flank on day 68 (blue line)																								253		274		0.361		0.184		1		1		1.22
			Recipient 2	uncloaked FS hESCsLuc+ into contralateral flank on day 68 (blue line)																								0.319		7.01		0.308		4.41		1		1		0.394
			Recipient 3	uncloaked FS hESCsLuc+ into contralateral flank on day 68 (blue line)																								93.8		321		1.36		1.15		-1		1		2.02

## Sheet: Extended Data Fig 9
Extended Data Figure 9
Values indicate 10^7 photos per sec (average / tissue)
yellow cells indicates GCV treatment
Extended Data Figure 9a						Day
				Recipient	Cage ID	1	3	10	15	20	27	34	40	47	55	62	69	76	83	89	96	103	110
				NSG 1	C8613638	270.215	110.045	129.3	129.3	137.895	185.83	573.4	482.25	202.85	0	8.378	69.855	16.55	3.3655	18.29	1.736	19.745	16.92
				NSG 2	C8613638	0	0	280.95	417.9	427.65	1137	946.9	831.3	1200	265.95	196.6	210.45	190.35	196.95	186.3	186.3	216.05	163.65
				NSG 3	C8613638	236.5	0	163.93	60.85	55.975	55.57	161.26	348.95	197.1	88.24	93.04	206.95	105.525	65.23	74.97	65.565	130.75	208.35
				NSG 4	C8613638	46.795	67.85	0	408.1	241.9	195.8	1427.9	622.15	259.8	160.55	84.38	95.815	110.455	5.5095	71.415	105.73	112.095	131.4
				NSG 5	C8613638	4.0415	0.6409	226.8	96.52	281.65	402.55	1130	1311.5	3.213	41.9	52.815	33.9	20.17	4.8515	24.4	0.37155	20.255	43.105
Extended Data Figure 9b						Day
				Recipient	Cage ID	0	1	2	8	15	22	29
				B6 1	C8776958	189000	2610	158
				B6 2	C8776958	1120000	113000	47000	721
				B6 3	C8776958	792000	860
				B6 4	C8776958	1610000	52200	10400	126

## Sheet: Extended Data Fig 10
Extended Data Figure 10
Values indicate blood glucose (mmol/L)
red cell indicates recipient was euthanized due to high blood glucose
blue indicates Day 0 Islet Transplant
Extended Data Figure 10a				Day
			Mouse	-7	-2	0	1	4	8	12	16	20	24	28	32	36	40	44	48	52	56	57	58	60	64	68	72	76	80	84	88	92	96	100	104	108	112	116	120	121	122
			FVB 1	8.1	7.8	6.8	8.6	7.9	7.8	7.8	6.9	7.3	6.8	7.8	8.9	6.8	8.6	7.9	7.8	6.9	7.5	7.8	6.9	6.4	8.1	7.3	6.9	7.1	6.9	7.3	7.7	8.1	7.9	6.7	7.1	9.5	7.3	6.9	9.7	8.1	7.3
			FVB 2	7.9	8.4	7.6	6.9	7.8	7.9	8.1	7.3	8.2	8.1	8.3	8.7	7.6	6.9	7.8	7.9	7.3	5.9	8.1	7.9	6.9	7.5	7.4	7.8	6.9	7.2	6.1	8.1	6.8	7.3	6.8	8.1	6.9	9.1	7.2	7.9	8	7.9
Extended Data Figure 10b				Day
			Mouse	-7	-2	0	1	4	8	12	16	20	24	28	32	36	40	44	48	52	56	57	58	60	64	68	72	76	80	84	88	92	96	100	104	108	112	116	120	121	122
			FVB 1	7.7	29	17.7	13.7	6.7	7.5	9.6	7.5	8	9.3	12	14.7	15.8	18.3	18.9	30
			FVB 2	6.8	24	23.2	17.3	14.2	9.1	10.2	8.3	9.2	13.2	16.4	15.6	20.3	28.4	34
Extended Data Figure 10c				Day
			Mouse	-7	-2	0	1	4	8	12	16	20	24	28	32	36	40	44	48	52	56	57	58	60	64	68	72	76	80	84	88	92	96	100	104	108	112	116	120	121	122
			FVB 1 (C3H islets into uncloaked FS tissue)	7.9	20.1	21.5	18.3	19.1	16.3	13.7	11	10.8	13.9	18.7	26.4	29.3
			FVB 2 (C3H islets into uncloaked FS tissue)	8.1	23	21.4	17.7	15.3	11.8	14.3	13.9	9.6	11	8.6	10.1	17.8	24.2
			FVB 3 (non-responder)	6.4	20.1	21.9	25	28	27	32	34
Extended Data Figure 10d				Day
			Mouse	-7	-2	0	1	4	8	12	16	20	24	28	32	36	40	44	48	52	56	57	58	60	64	68	72	76	80	84	88	92	96	100	104	108	112	116	120	121	122
			FVB 1 (excise tissue)	7.8	18.4	19.7	15.1	13.3	13.4	10.1	9.8	10.3	10.1	9.7	10.3	9.7	9.1	10.1	8.9	9.3	8.9	12.9	18.9	21.9
			FVB 2 (excise tissue)	6.9	21	24.1	17.4	23	17	16.7	15.3	11	10.6	13.5	10.4	9.3	8.9	12.8	12.8	11.3	10.9	10	9.8	10.5	11	11	11.2	11.1	10.5	11.3	10.8	11	10.3	11	10.7	9.5	8.7	9.5	9.7	12.7	21.3
			FVB 3 (non-responder)	6.9	18	22.4	21.2	26	24.5	20.3	30	32	32	34
